# Supplementary material for: Selecting the Appropriate Downstaging and Bridging Therapies for Hepatocellular Carcinoma: What Is the Role of Transarterial Radioembolization? A Pooled Analysis
Source: Cancers (Basel). 2023 Apr 2;15(7):2122. doi: 10.3390/cancers15072122 (PMC10093460; doi:10.3390/cancers15072122)
Supplement: Supplementary file 1 [file cancers-15-02122-s001.zip]

Archive with 1 entries (1 files):
- cancers-2247512-supplementary.pdf
